# Supplementary material for: Variation of PEAR1 DNA methylation influences platelet and leukocyte function
Source: Clin Epigenetics. 2019 Oct 29;11:151. doi: 10.1186/s13148-019-0744-8 (PMC6820903; doi:10.1186/s13148-019-0744-8)
Supplement: Supplementary file 1 — Additional file 1. Tables S1-S8. [file 13148_2019_744_MOESM1_ESM.xlsx]

## Sheet: Sup Table 1
CpG number and genomic location*	N	Mean methylation (%)	SEM	Min	Max
CpG1, 156893940	590	2	0.2	0	38
CpG2, 156893918	603	4	0.2	0	43
CpG4-5, 156893886 and 156893880	570	9	0.2	0	32
CpG6, 156893872	508	6	0.2	0	24
CpG7-8, 156893851 and chr1: 156893849	497	16	0.3	0	34
CpG11-13, 156893794, 156893791 and 156893782	545	6	0.1	1	18
CpG15-16, 156893755 and 156893750	435	4	0.2	0	28
CpG17, 156893735	605	91	0.6	31	100
CpG18, 156893717	593	4	0.1	0	19
CpG19-20, 156893711 and 156893708	567	4	0.2	0	29
CpG22, 156893695	605	3	0.2	0	35
CpG25-26, 156893668 and 156893665	605	2	0.1	0	12
CpG27, 156893658	474	16	0.6	0	75
CpG28-29, 156893632 and 156893624	604	1	0.04	0	12
CpG30, 156893588	605	5	0.1	0	26
CpG31-32, 156893568 and 156893564	605	1	0.06	0	14
*Nucleotide positions according to the December 2013 human reference sequence (NCBI Build 38.3) produced by the International Human Genome Sequencing Consortium

## Sheet: Sup Table 2
	CpG1	CpG2	CpG4-5	CpG6	CpG7-8	CpG11-13	CpG15-16	CpG17	CpG18	CpG19-20	CpG22	CpG25-26	CpG27	CpG28-29	CpG30	CpG31-32
CpG1	1	0.07207	-0.06123	0.07452	0.10225	-0.01528	-0.10463	0.10278	0.17037	0.03275	0.05491	0.12627	-0.09029	0.03189	0.02757	0.07419
		0.1683	0.242	0.1542	0.0503	0.7705	0.0452	0.0491	0.0011	0.5317	0.2941	0.0155	0.0841	0.5426	0.5985	0.1561
CpG2		1	0.07729	0.12378	0.13326	0.1011	0.09142	0.06272	-0.03416	0.03751	-0.02622	0.06236	0.05489	0.0115	0.20034	0.11526
			0.1394	0.0177	0.0106	0.053	0.0803	0.2307	0.5141	0.4738	0.6166	0.2333	0.2943	0.8262	0.0001	0.0273
CpG4-5			1	0.09283	0.00874	0.30851	0.11824	0.0415	0.14944	-0.07715	-0.03119	0.00107	0.17834	0.01	0.07409	0.01192
				0.0757	0.8674	<.0001	0.0235	0.428	0.0041	0.1402	0.5514	0.9837	0.0006	0.8485	0.1567	0.82
CpG6				1	-0.20838	0.32959	-0.15339	0.10436	0.21538	-0.2106	-0.06216	-0.00796	0.30395	0.09474	0.1699	-0.02266
					<.0001	<.0001	0.0032	0.0457	<.0001	<.0001	0.2349	0.8792	<.0001	0.0699	0.0011	0.6653
CpG7-8					1	-0.08431	0.32078	0.05843	0.11162	0.51075	0.07206	0.18032	-0.16102	-0.03431	0.033	0.16864
						0.1068	<.0001	0.2642	0.0325	<.0001	0.1683	0.0005	0.002	0.5123	0.5285	0.0012
CpG11-13						1	-0.03477	0.22388	0.28107	-0.19958	-0.0039	0.02256	0.34985	-0.00506	0.19635	0.11772
							0.5067	<.0001	<.0001	0.0001	0.9407	0.6666	<.0001	0.923	0.0002	0.0241
CpG15-16							1	0.16239	0.06644	0.27235	0.01441	-0.02013	0.15576	-0.16242	0.02593	-0.0125
								0.0018	0.2041	<.0001	0.7832	0.7007	0.0028	0.0018	0.6205	0.8114
CpG17								1	0.26789	0.02767	-0.03785	0.09102	0.22151	-0.21949	0.00767	-0.01519
									<.0001	0.5972	0.4697	0.0816	<.0001	<.0001	0.8836	0.7717
CpG18									1	0.10476	0.02152	0.2463	0.23393	0.11669	0.02951	0.14496
										0.0449	0.6812	<.0001	<.0001	0.0254	0.5731	0.0054
CpG19_20										1	0.20238	0.23182	-0.2074	-0.02223	-0.0081	0.16646
											<.0001	<.0001	<.0001	0.6713	0.877	0.0014
CpG22											1	0.20092	-0.03854	-0.04406	0.01288	0.08854
												0.0001	0.4617	0.4	0.8058	0.0903
CpG25-26												1	0.03498	0.05595	0.07592	0.21412
													0.5042	0.2851	0.1466	<.0001
CpG27													1	-0.03907	0.13304	-0.00565
														0.4555	0.0107	0.9141
CpG28-29														1	0.16457	0.09334
															0.0016	0.0741
CpG30															1	0.04988
																0.3407
CpG31-32																1
For each correlation r and p-value are reported. Significant p-values are highlighted in red.

## Sheet: Sup Table 3
	Factor 1	Factor 2
CpG11-13	0.62922	-0.05673
CpG27	0.56215	-0.09530
CpG6	0.50715	-0.20966
CpG18	0.45867	0.26041
CpG4-5	0.35917	0.02039
CpG17	0.35459	0.17188
CpG30	0.27248	0.05483
CpG2	0.18631	0.15114
CpG7-8	-0.11223	0.69104
CpG19-20	-0.22088	0.68805
CpG15-16	0.04583	0.38107
CpG25-26	0.14100	0.37787
CpG31-32	0.11597	0.29179
CpG22	-0.04327	0.22840
CpG1	0.07198	0.14705
CpG28-29	0.04825	-0.0483
PCA resulted in the identification of 2 Factors and 3 independent CpG units (CpG2, CpG1 and CpG28-29, all depicted in red). Factor 1 is highlighted in yellow, while factor 2 in green. Loading factors are indicated for each CpG unit.

## Sheet: Sup Table 4
	Factor1				Factor2				P1				P2				P28_29
	Beta	SE	p-value	R-square	Beta	SE	p-value	R-square	Beta	SE	p-value	R-square	Beta	SE	p-value	R-square	Beta	SE	p-value	R-square
Platelet	-0.040	0.052	0.438	0.007	-0.101	0.057	0.080	0.050	0.003	0.035	0.930	0.001	0.017	0.039	0.661	0.000	-0.060	0.035	0.089	0.011
P-selectin
Platelet/	-0.093	0.050	0.066	0.007	-0.121	0.053	0.022	0.035	-0.007	0.038	0.848	0.004	0.046	0.045	0.299	0.000	-0.057	0.040	0.150	0.002
monocytes
Platelet/	-0.021	0.049	0.669	0.000	-0.080	0.049	0.103	0.014	0.022	0.041	0.576	0.000	0.023	0.047	0.614	0.000	-0.011	0.041	0.781	0.000
PMN
Model adjusted by age, gender, BMI, smoking (being an ever smoker and pack-years), drinking (a drinker was defined as drinking daily more than 15 gr of alcohol), being a proband for family recruitment, being a member of MI family as fixed effects, and family as a random effect. R-squares were calculated using a linear regression model including covariates used as fixed effect in the mixed models.…

## Sheet: Sup Table 5
	CpG1				CpG2				CpG4-5				CpG6				CpG7-8				CpG11-13				CpG15-16				CpG17				CpG18				CpG19-20				CpG22				CpG25-26				CpG27
PHENOTYPE	N	Beta	SE	p-value	N	Beta	SE	p-value	N	Beta	SE	p-value	N	Beta	SE	p-value	N	Beta	SE	p-value	N	Beta	SE	p-value	N	Beta	SE	p-value	N	Beta	SE	p-value	N	Beta	SE	p-value	N	Beta	SE	p-value	N	Beta	SE	p-value	N	Beta	SE	p-value	N
Platelet	575	0.00971385	0.038329	0.800046	587	-0.0112164	0.0417937	0.788527	555	0.0432684	0.0421443	0.305129	497	-0.0482583	0.0433541	0.266336	487	0.0171152	0.0439223	0.696997	532	-0.0297304	0.0419141	0.478514	424	-0.036386	0.0466472	0.435941	596	-0.0123089	0.0401427	0.759258	577	-0.072717	0.0381991	0.0575713	554	0.0177264	0.0422668	0.675132	595	-0.0583008	0.0389546	0.135141	590	0.0394237	0.0388286	0.310464	463
MPV	575	0.0167706	0.0404612	0.67871	587	-0.0039597	0.0442394	0.928717	555	-0.0441767	0.0452844	0.329819	497	-0.0020387	0.047067	0.965473	487	0.0344394	0.0493607	0.485782	532	-0.0951406	0.0453919	0.0366706	424	-0.0762494	0.0513409	0.138468	596	-0.0830277	0.0428989	0.05352	577	0.0827608	0.0407425	0.0427877	554	0.0942707	0.0450796	0.0370775	595	0.0255674	0.0417774	0.540832	590	-0.0326777	0.041626	0.432825	463
Pct	575	0.0143314	0.0383693	0.708938	586	-0.00110023	0.0416179	0.97892	554	0.0309903	0.0419422	0.460367	496	-0.0591428	0.0430461	0.170243	486	0.0480239	0.0452858	0.289604	531	-0.0710371	0.0415413	0.0879857	424	-0.0711757	0.0470345	0.131181	595	-0.0576172	0.039817	0.148532	576	-0.0350579	0.0382608	0.359989	553	0.0761993	0.041814	0.0690775	594	-0.0410283	0.0387852	0.290661	589	0.0294353	0.0386477	0.446657	462
PDW	564	0.0521654	0.0427885	0.223424	576	-0.0523374	0.0453591	0.249157	545	0.0201223	0.0460204	0.662147	488	-0.032462	0.0487781	0.506126	478	0.0457132	0.0504054	0.365036	523	-0.017919	0.0461897	0.698254	416	0.0896964	0.0525117	0.0885869	585	0.0226962	0.0436119	0.603018	566	-0.0164526	0.0418391	0.694329	544	0.028456	0.0457018	0.533844	584	0.0155196	0.0425129	0.715233	579	-0.00812748	0.0430232	0.850246	457
Platelet P-selectin	563	0.00309065	0.0353497	0.930368	575	0.0172543	0.0393706	0.661405	543	0.0453862	0.0403136	0.260853	485	-0.0420791	0.0423782	0.32136	476	-0.156547	0.0442261	<.0001	520	0.0670072	0.0405845	0.0994752	413	-0.0859591	0.0494644	0.0832119	584	0.0801627	0.0375545	0.0333063	565	-0.000498561	0.0353206	0.988744	542	-0.103633	0.0403907	0.010628	583	-0.0045746	0.0361676	0.899403	578	0.0394184	0.0361116	0.275581	453
Plt/monocytes	562	-0.00733678	0.0382823	0.848102	574	0.0464275	0.0446432	0.298893	542	0.0292788	0.0441836	0.507894	485	-0.11273	0.0441746	0.0110978	475	-0.038192	0.0473793	0.4207	520	-0.0153321	0.0451293	0.734225	413	-0.0141394	0.0507269	0.780629	583	0.0449821	0.0421356	0.286262	564	-0.0674205	0.039243	0.0864648	541	-0.0572244	0.0427249	0.181149	582	-0.03886	0.040988	0.34357	577	-0.0380787	0.0408152	0.351323	453
Plt/PMN	561	0.0229047	0.0409162	0.575896	573	0.0235373	0.0466972	0.614471	542	-0.00366107	0.0447518	0.934836	485	-0.0761435	0.0452135	0.092973	475	-0.023012	0.0463597	0.619916	520	0.0275694	0.0457425	0.547028	413	0.00562297	0.0497725	0.910123	582	0.0574401	0.0431028	0.183292	563	-0.0338607	0.0422639	0.423446	540	-0.0941011	0.0419748	0.0254745	581	0.000963358	0.0428347	0.982066	576	0.00153997	0.0425302	0.971131	453
WBC	575	-0.0182933	0.0412279	0.657458	587	-0.065575	0.0446881	0.142931	555	-0.0977605	0.0448602	0.0298351	497	-0.0557742	0.0468118	0.234192	487	-0.0611479	0.0483215	0.206483	532	-0.0759792	0.0455711	0.0961932	424	-0.015188	0.0513098	0.767415	596	-0.0295209	0.0426427	0.48909	577	-0.0443933	0.0409669	0.279082	554	-0.0347651	0.0453506	0.443737	595	-0.0504638	0.0416938	0.226739	590	0.00953642	0.0415192	0.818433	463
Lymphocytes %	575	0.026	0.041	0.517	587	0.097	0.044	0.029	555	0.114	0.044	0.01	497	0.008	0.047	0.857	487	0.165	0.047	0.0005	532	0.162	0.044	<.0001	424	-0.037	0.051	0.464	596	-0.015	0.042	0.731	577	0.05	0.041	0.223	554	0.052	0.045	0.242	595	0.059	0.042	0.16	590	0.011	0.042	0.796	463
Monocytes %	575	0.075	0.037	0.045	587	0.04	0.041	0.327	555	0.067	0.042	0.116	497	-0.027	0.044	0.541	487	0.13	0.046	0.005	532	-0.05	0.043	0.241	424	0.071	0.05	0.157	596	0.007	0.04	0.869	577	-0.044	0.038	0.242	554	0.114	0.042	0.007	595	0.068	0.039	0.077	590	-0.013	0.038	0.73	463
Neutrophils %	575	-0.049	0.041	0.228	587	-0.104	0.044	0.019	555	-0.12	0.044	0.007	497	0.003	0.047	0.948	487	-0.195	0.047	<.0001	532	-0.14	0.045	0.002	424	-0.01	0.052	0.845	596	-0.014	0.042	0.744	577	-0.04	0.041	0.327	554	-0.095	0.044	0.033	595	-0.074	0.041	0.074	590	-0.013	0.041	0.748	463
RBC	575	0.00489848	0.0336079	0.884179	587	-0.0255251	0.0365566	0.485373	555	-0.023881	0.0361962	0.509744	497	-0.000929116	0.0382885	0.980653	487	0.0417844	0.0398897	0.295529	532	0.0233092	0.0372919	0.532274	424	-0.0153222	0.0419426	0.715115	596	-0.0448341	0.0347384	0.197452	577	0.0224125	0.033735	0.506781	554	0.0719484	0.0364497	0.0490116	595	0.00228388	0.0342735	0.946898	590	0.0961767	0.0336502	0.00444745	463
Soluble P-selectin	456	-0.00244588	0.0388817	0.949877	462	0.00397832	0.0479014	0.933856	453	-0.0142264	0.0475606	0.765021	420	0.0146272	0.0474817	0.758233	408	-0.136523	0.0488144	0.00547792	431	0.0920029	0.0473722	0.052952	357	-0.135021	0.0517896	0.00964082	469	0.0642929	0.0423696	0.130009	458	0.0272682	0.0413632	0.510161	461	-0.142521	0.0432021	0.00106655	469	-0.0131159	0.0425294	0.757954	469	0.011724	0.0425936	0.783275	395
Monocyte CD11b	560	-0.0473881	0.0389666	0.224574	572	-0.0073773	0.0440054	0.866935	540	-0.0168683	0.044428	0.704369	483	-0.0327538	0.0466661	0.483181	475	0.0425201	0.0478166	0.374448	518	-0.0417345	0.0445919	0.349854	412	0.126855	0.050715	0.0128751	581	-0.0652936	0.0416421	0.117556	562	0.0147243	0.0396406	0.710479	540	0.0671923	0.0441829	0.129044	580	-0.0154294	0.0403861	0.702599	576	-0.0202145	0.040207	0.615369	452
PMN CD11b	559	-0.0853249	0.0388971	0.0287736	571	0.017486	0.0439355	0.690819	540	-0.0230922	0.0440465	0.600357	483	0.00794123	0.046471	0.864404	475	0.0548489	0.0478619	0.252534	518	-0.026424	0.0443195	0.551353	412	0.180114	0.0495547	<.0001	580	-0.0011377	0.0417133	0.978253	561	0.029983	0.039657	0.450006	539	0.112778	0.0440559	0.0108094	579	-0.0328707	0.0403085	0.41521	575	0.0660383	0.0401244	0.10047	452
Monocyte L-selectin	458	-0.00915889	0.0480858	0.849049	464	0.0547871	0.0514447	0.287596	442	-0.0460155	0.0470951	0.329217	400	0.0308921	0.0549368	0.574306	391	0.134505	0.0570096	0.0189503	408	-0.0345898	0.0541115	0.523137	345	-0.0102786	0.0570756	0.857225	470	-0.00881399	0.0461161	0.848532	457	0.00847496	0.0446721	0.84964	437	0.089401	0.0479061	0.0628832	470	0.0287605	0.0476935	0.546862	468	0.0573681	0.0445301	0.198453	387
PMN L-selectin	458	0.00354695	0.0453341	0.937681	464	-0.00952975	0.0488332	0.845385	442	-0.00662302	0.0461235	0.885906	400	0.0417429	0.0521618	0.424179	391	0.200983	0.0550787	<.0001	408	-0.0116733	0.0500915	0.815882	345	-0.0774803	0.054208	0.154129	470	-0.0740791	0.044831	0.0993018	457	0.0272302	0.0424129	0.521265	437	0.0878745	0.0467659	0.0611007	470	0.00870361	0.045413	0.848118	468	0.0404424	0.042244	0.339019	387
INFLAscore	552	0.00207295	0.0417263	0.9604	563	-0.0837725	0.0457761	0.0678937	532	-0.0874852	0.0451707	0.0534282	479	-0.0288133	0.0487791	0.55508	469	-0.127392	0.048754	0.00934216	511	-0.0993181	0.0469436	0.034972	408	-0.0495578	0.0523341	0.344392	571	-0.0227265	0.0430854	0.598115	553	-0.0516151	0.0434303	0.235279	532	-0.0338153	0.0452982	0.455773	570	-0.0719167	0.0428911	0.0942691	565	0.0177941	0.044061	0.68651	446
CRP	552	0.0637073	0.0381055	0.0952517	563	-0.0311845	0.0420649	0.458866	532	0.0531515	0.0407286	0.192584	479	0.044812	0.0431273	0.299436	469	-0.0683768	0.0441262	0.122098	511	0.0149889	0.0425049	0.724539	408	-0.137735	0.0475864	0.00406454	571	0.0103	0.0391602	0.79265	553	0.0726639	0.0399258	0.0694271	532	-0.0665504	0.0407646	0.103298	570	-0.000352149	0.0395192	0.992894	565	0.0464988	0.0404686	0.25115	446
[truncated: 15 more columns]

## Sheet: Sup Table 6
	Model A				Model C
	Beta	SE	p-value	R-square	Beta	SE	p-value	R-square
Platelet P-selectin	-0.101	0.057	0.080	0.050	-0.093	0.059	0.116	0.0412
Plt/monocytes	-0.121	0.053	0.022	0.035	-0.114	0.054	0.038	0.0372
Plt/PMN	-0.080	0.049	0.103	0.014	-0.079	0.050	0.117	0.0175
Model adjusted by age, gender, BMI, smoking (being an ever smoker and pack-years), drinking (a drinker was defined as drinking daily more than 15 gr of alcohol), being a proband for family recruitment, being a member of MI family as fixed effects, and family as a random effect. Model B is Model A +adjustment by CRP. R-squares were calculated using a linear regression model including covariates us…

## Sheet: Sup Table 7 
Characteristic	FLEMENGHO
Number (%) of participants	1002
Women	501 (50)
Current smoking	148 (14.8)
Drinking alcohol*	711 (71.0)
Hypertension	483 (48.2)
Diabetes	55 (5.5)
Mean (±SD) characteristic
Age, years	53.2±15.8
Body mass index, kg/m2	26.9±4.5
Blood pressure, mm Hg
Systolic	131.8±17.0
Diastolic	82.0±9.6
Total serum cholesterol, mmol/L	4.96±0.93
HDL cholesterol, mmol/L	1.48±0.40
Total-to-HDL cholesterol ratio	3.59±2.04
Platelet measurements
Platelet count, 10∧9/L	230.4±59.0
Mean platelet volume, fL	11.3±0.96
Soluble P-selectin, µg/L	147.1±53.6
Inflammation measurements
White blood cell count, 10∧9/L	6.45±1.60
Neutrophils, %	57.9±8.0
Lymphocyte, %	31.1±7.4
Neutrophil/lymphocyte ratio	1.90±0.45
Monocyte, %	8.18±2.12
Red blood cell, 10∧12/L	4.62±0.40
Platelet/lymphocyte ratio	125.8±48.8
INFLAscore**	0.0010±5.76
C-reactive protein, mg/mL	1.61±0.75
Soluble L-selectin, ng/mL	1308±429
HDL indicates high-density lipoprotein. Hypertension was a blood pressure of ≥140 mm Hg systolic or ≥90 mm Hg diastolic or use of antihypertensive drugs. Diabetes mellitus was a fasting plasma glucose level of ≥7.0 mmol/L or use of antidiabetic agents. P values are for comparisons between two populations. *Defined as drinking at least 15gr of alcohol daily **INFLAscore is calculated as follow: 10…

## Sheet: Sup Table 8
	CpG4-5				CpG7-8				CpG11-13				CpG19-20
	Moli-family		FLEMENGHO		Moli-family		FLEMENGHO		Moli-family		FLEMENGHO		Moli-family		FLEMENGHO
PHENOTYPE	Estimate (95% CI)	P-value	Estimate (95% CI)	P-value	Estimate (95% CI)	P-value	Estimate (95% CI)	P-value	Estimate (95% CI)	P-value	Estimate (95% CI)	P-value	Estimate (95% CI)	P-value	Estimate (95% CI)	P-value
Lymphocytes, %	0,114 (0,028 to 0,201)	0.01	0,238 (0,179 to 0,296)	<0,0001	0,165 (0,072 to 0,258)	0.00053	0,264 (0,206 to 0,322)	<0,0001	0,162 (0,075 to 0,249)	0.0003	0,235 (0,177 to 0,294)	<0,0001	0,052 (-0,035 to 0,140)	0.242	0,031 (-0,029 to 0,091)	0.32
Monocytes, %	0,102 (0,017 to 0,186)	0.019	-0,021 (-0,082 to 0,039)	0.48	0,130 (0,039 to 0,221)	0.005	-0,042 (-0,102 to 0,018)	0.17	-0,050 (-0,134 to 0,034)	0.241	-0,026 (-0,086 to 0,034)	0.4	0,114 (0,031 to 0,197)	0.007	-0,013 (-0,073 to 0,047)	0.68
Neutrophils, %	-0,120 (-0,206 to -0,033)	0.007	-0,222 (-0,282 to -0,162)	<0,0001	-0,195 (-0,288 to -0,102)	<0,0001	-0,235 (-0,295 to -0,175)	<0,0001	-0,141 (-0,227 to -0,052)	0.002	-0,217 (-0,277 to -0,157)	<0,0001	-0,095 (-0,182 to -0,007)	0.033	-0,022 (-0,083 to 0,04)	0.49
INFLA-score	-0,087 (-0,176 to -0,001)	0.053	-0,113 (-0,173 to -0,052)	0.0003	-0,127 (-0,223 to -0,031)	0.009	-0,127 (-0,187 to -0,066)	<0,0001	-0,110 (-0,192 to -0,007)	0.034	-0,109 (-0,17 to -0,049)	0.00041	-0,034 (0,123 to 0,055)	0.456	0,003 (-0,057 to 0,064)	0.91
Mono L-selectin	-0,072 (-0,162 to 0,019)	0.119	/	/	0,134 (0,022 to 0,247)	0.019	/	/	-0,034 (-0,141 to 0,072)	0.523	/	/	0,089 (0,005 to 0,184)	0.063	/	/
PMN L-selectin	-0,041 (-0,138 to 0,055)	0.398	/	/	0,201 (0,092 to 0,309)	0.0003	/	/	-0,012 (-0,110 to 0,087)	0.821	/	/	0,089 (0,004 to 0,181)	0.061	/	/
L-selectin,ng/mL	/	/	-0,071 (-0,132 to -0,01)	0.023	/	/	-0,08 (-0,141 to -0,019)	0.01	/	/	-0,114 (-0,175 to -0,053)	0.00025	/	/	-0,106 (-0,167 to -0,045)	0.00064
